# Supplementary material for: Comparative Analysis of Crystal Violet-Binding Aptamers as Potential Cores for Binary Sensors
Source: Int J Mol Sci. 2025 Oct 9;26(19):9833. doi: 10.3390/ijms26199833 (PMC12524621; doi:10.3390/ijms26199833)
Supplement: Supplementary file 1 [file ijms-26-09833-s001.zip]

Archive with 1 entries (1 files):
- ijms-3904127-supplementary.pdf
